# Supplementary material for: How effective are protected areas for reducing threats to biodiversity? A systematic review protocol
Source: Environ Evid. 2023 Sep 8;12:18. doi: 10.1186/s13750-023-00311-4 (PMC11378842; doi:10.1186/s13750-023-00311-4)
Supplement: Supplementary file 3 — Additional file 3. Data extraction test. [file 13750_2023_311_MOESM3_ESM.xlsx]

## Sheet: Benchmark studies
Benchmark studies - Data extraction sample
Publication details						Study characteristics
ID	Source	Title	Publication type	Journal	DOI	Number of PAs	Scale	Country	Ecosystem type	Method of assessment of threat change	Control?	Variables considered	Taxonomic group(s) studied	Methods	Time frame(s) of study	Reported threats	Data source
1	Gong, M. et al 2017	Measuring the effectiveness of protected area management by comparing habitat utilization and threat dynamics	Peer-reviewed published literature	Biological conservation	http://dx.doi.org/10.1016/j.biocon.2017.04.027	11	Regional	China	Terrestrial	Modelling behavioral dynamics of species	No	Evidence of habitat usage. Data about vegetation and anthropogenic threats Elevation, aspect and slope Changes of threats to national roads, highways, high-speed railways, tourism locations and mines.	Giant panda / Mammals	Spatial pattern and density of evidence of habitat use	2000 and 2012	Road network Community-farmland Sightseeing spots Mining	Table 2
2	Feng, C. T., et al. 2022	Improving protected area effectiveness through consideration ofdifferent human-pressure baselines	Peer-reviewed published literature	Conservation Biology	https://doi.org/10.1111/cobi.13887	338	Regional	China	Terrestrial and freshwater	Matching	Yes	Land-cover data Human population density Control variables in propensity score matching (PSM):Elevation, slope, distance to the nearest road, distance to the nearest settlement, and soil type.	NA	Human pressure index	2010 - 2020	HPI: built-up land area, cropland, and human population	Figure 2
3	Matar, D. A. et al. 2010	Application of modified threat reduction assessments in Lebanon	Peer-reviewed published literature	Conservation Biology	https://doi.org/10.1111/j.1523-1739.2010.01575.x	2	Local	Lebanon	Terrestrial	Threat reduction assessment	No	Surveys to evaluate the extent to which the area, intensity, and urgency of threats increased or decreased	NA	Threat reduction index: Based on surveys	1996 - 2009 & 2006 - 2009	Grazing by goats Sports hunting Garbage and solid waste Recreation Logging and wood harvesting Native wild boars Noise and light Residential and commercial development	Tables 1, 2, and 3
4	Milatović, L., et al 2019 Swemmer, A.	Estimating conservation effectiveness across protected areas in Limpopo Province, South Africa	Peer-reviewed published literature	Koedoe	https://doi.org/10.4102/koedoe.v61i1.1530	1 (3 sections)	Local	South Africa	Terrestrial	Threat reduction assessment	No	Surveys to evaluate the extent to which the area, intensity, and urgency of threats increased or decreased	NA	Threat reduction index: Based on surveys	2013 - 2017	Hunting IAS Fire Transportation and service corridors Garbage and solid waste Fishing Mining (Drought) Wood harvesting Problematic native species Agricultural effluents Dams Air pollution	Table 1
5	Mugisha, A. & Jacobson, S. 2004	Threat reduction assessment of conventional and community-based conservation approaches to managing protected areas in Uganda	Peer-reviewed published literature	Environmental Conservation	https://doi.org/10.1017/S0376892904001432	16	Regional	Uganda	Terrestrial	Threat reduction assessment	No	Surveys to evaluate the extent to which the area, intensity, and urgency of threats increased or decreased	NA	Threat reduction index: Based on surveys	Not specified	Local poaching Logging Denied access to shrine Encroachment Poor management Land degradation Charcoal burning Bad community/ PA relations Deforestation Corruption Political interference Denied access Lack of manpower Problem wild animals Unclear boundaries Wildlife diseases Lack of awareness Bush fires	Table 1
6	Tan, L. et al 2022	The Sanjiangyuan Nature Reserve Is Partially Effective in Mitigating Human Pressures	Peer-reviewed published literature	Land	https://doi.org/10.3390/ land11010043	1	Local	China	Terrestrial	Human Footprint	Yes	HF variables and comparisson with human modification map (HM)	NA	Human Footprint	1995 - 2005 & 2005 - 2015	HF: Population density, grazing intensity, land use intensity, roads, and nighttime lights	Table 4
7	Mucova, S. A. R., et al. (2018)	Assessment of land use and land cover changes from 1979 to 2017 and biodiversity & land management approach in Quirimbas National Park, Northern Mozambique, Africa.	Peer-reviewed published literature	Global ecology and conservation	https://doi.org/10.1016/j.gecco.2018.e00447	1	Local	Mozambique	Terrestrial	LULC assessment	Yes	LULC analysis and variables as vegetation (forest) cover, human settlements and non-vegetated Land	NA	Remote sensing	1979 - 2017	LULC as vegetation (forest) cover, human settlements and non-vegetated Land	Table 7
8	Andam, K. S., et al., (2008)	Measuring the effectiveness of protected area networks in reducing deforestation	Peer-reviewed published literature	Proceedings of the National Academy of Sciences	https://doi.org/10.1073/pnas.0800437105	150	Global	Costa Rica	Terrestrial	Matching	Yes	Land use productivity (based on climate, soil and slope), distance to forest edge, distance to roads, distance to nearest major city, distance to railroads and rivers, population density, immigrants, education, poverty and size of the administrative district	NA	Forest cover	1960 - 1997	Deforestation	Table 2
9	Shah, P. et al., (2021)	What determines the effectiveness of national protected area networks?	Peer-reviewed published literature	Environmental Reseach Letters	10.1088/1748-9326/ac05ed	Global	Gobal	81 countries	Terrestrial	Matching	Yes	Forest cover in 2000, slope, spatially weighted slope of neighboring cells, elevation, spatially weighted elevation of neighboring cells, distance to the nearest city with a population larger than 750 000 within the country, distance to the nearest city with a population larger than 750 000, and length of the road network within the cell	NA	Forest cover	2000 - 2012	Deforestation	Figure 2
10	Geldmann, J. et al., (2019)	A global-level assessment of the effectiveness of protected areas at resisting anthropogenic pressures	Peer-reviewed published literature	Proceedings of the National Academy of Sciences	https://doi.org/10.1073/pnas.1908221116	12,315 PAs	Global	152 countries	Terrestrial	Matching	Yes	Propensity score matching (PSM) Elevation, slope, access, temperature, precipitation, initial human footprint, country, land cover, soil type, and nutrient levels	NA	Temporal Human Pressure Index (THPI	1995 - 2010	THPI: 1) Change in Human population density, 2) change in stable nightlights and 3) change in crop cover	Figure 2

## Sheet: Data extraction
Data extraction sheet for studies reporting threat assessment
A. Study & sites characteristics							Threats assessment & intervention details: Effect of PAs to control threats
							Direct threats
ID	Source	PAname / reference	Additional information	PA year	PA type	Compared period	Residential and commercial development						Agriculture and aquaculture			Energy production and mining			Transportation and service corridors			Biological resource use									Human intrusions and disturbance			Natural system modifications			Invasive species and genes									Pollution
							Residential & commercial dev.			Tourism												Hunting			Logging			Others									Invasive alien species			Problematic Native species			Others			Solid waste			Noise and light
							Threat effect		If compared to control	Threat effect		If compared to control	Threat effect		If compared to control	Threat effect		If compared to control	Threat effect		If compared to control	Threat effect		If compared to control	Threat effect		If compared to control	Threat effect		If compared to control	Threat effect		If compared to control	Threat effect		If compared to control	Threat effect		If compared to control	Threat effect		If compared to control	Threat effect		If compared to control	Threat effect		If compared to control	Threat effect
							Value	Effect	PA more effective?	Value	Effect	PA more effective?	Value	Effect	PA more effective?	Value	Effect	PA more effective?	Value	Effect	PA more effective?	Value	Effect	PA more effective?	Value	Effect	PA more effective?	Value	Effect	PA more effective?	Value	Effect	PA more effective?	Value	Effect	PA more effective?	Value	Effect	PA more effective?	Value	Effect	PA more effective?	Value	Effect	PA more effective?	Value	Effect	PA more effective?	Value
1	Gong, M. et al., (2017)	Changqing	-	1994	National	2012 & 2020	-	-	-	-	-	-	0.136	Positive	-	0.012	Positive	-	-0.041	Negative	-	-	-	-	-	-	-	-	-	-	0.019	Positive	-	-	-	-	-	-	-	-	-	-	-	-	-	-	-	-	-
	Gong, M. et al., (2017)	Foping	-	1978	National	2012 & 2020	-	-	-	-	-	-	-0.102	Negative	-	0.033	Positive	-	-0.0004	Negative	-	-	-	-	-	-	-	-	-	-	-0.169	Negative	-	-	-	-	-	-	-	-	-	-	-	-	-	-	-	-	-
	Gong, M. et al., (2017)	Guanyinshan	-	2002	National	2012 & 2020	-	-	-	-	-	-	0.077	Positive	-	0.048	Positive	-	0.153	Positive	-	-	-	-	-	-	-	-	-	-	0.023	Positive	-	-	-	-	-	-	-	-	-	-	-	-	-	-	-	-	-
	Gong, M. et al., (2017)	Huangboyuan	-	2006	National	2012 & 2020	-	-	-	-	-	-	-0.071	Negative	-	-0.03	Negative	-	-0.235	Negative	-	-	-	-	-	-	-	-	-	-	-0.023	Negative	-	-	-	-	-	-	-	-	-	-	-	-	-	-	-	-	-
	Gong, M. et al., (2017)	Laoxiancheng	-	1993	National	2012 & 2020	-	-	-	-	-	-	-0.178	Negative	-	-0.011	Negative	-	-0.3	Negative	-	-	-	-	-	-	-	-	-	-	-0.12	Negative	-	-	-	-	-	-	-	-	-	-	-	-	-	-	-	-	-
	Gong, M. et al., (2017)	Niuweihe	-	2004	Provincial	2012 & 2020	-	-	-	-	-	-	0.231	Positive	-	-0.125	Negative	-	0.276	Positive	-	-	-	-	-	-	-	-	-	-	0.104	Positive	-	-	-	-	-	-	-	-	-	-	-	-	-	-	-	-	-
	Gong, M. et al., (2017)	Pingheliang	-	2006	National	2012 & 2020	-	-	-	-	-	-	0.339	Positive	-	0.184	Positive	-	-1.599	Negative	-	-	-	-	-	-	-	-	-	-	-0.265	Negative	-	-	-	-	-	-	-	-	-	-	-	-	-	-	-	-	-
	Gong, M. et al., (2017)	Shangyuan	-	2002	National	2012 & 2020	-	-	-	-	-	-	-0.781	Negative	-	-0.486	Negative	-	-0.822	Negative	-	-	-	-	-	-	-	-	-	-	0.026	Positive	-	-	-	-	-	-	-	-	-	-	-	-	-	-	-	-	-
	Gong, M. et al., (2017)	Taibaishan	-	1965	National	2012 & 2020	-	-	-	-	-	-	-0.462	Negative	-	0.392	Positive	-	0.247	Positive	-	-	-	-	-	-	-	-	-	-	-0.589	Negative	-	-	-	-	-	-	-	-	-	-	-	-	-	-	-	-	-
	Gong, M. et al., (2017)	Tianhuashan	-	2003	National	2012 & 2020	-	-	-	-	-	-	0.146	Positive	-	0.061	Positive	-	-0.89	Negative	-	-	-	-	-	-	-	-	-	-	0.07	Positive	-	-	-	-	-	-	-	-	-	-	-	-	-	-	-	-	-
	Gong, M. et al., (2017)	Zhouzhi	-	1986	National	2012 & 2020	-	-	-	-	-	-	-0.193	Negative	-	-0.112	Negative	-	-0.093	Negative	-	-	-	-	-	-	-	-	-	-	0.202	Positive	-	-	-	-	-	-	-	-	-	-	-	-	-	-	-	-	-
2	Feng, C. T., et al., (2022)	Low HPI baseline (195)	57	1958 - 2009	National	2010 - 2020	-	-	-	-	-	-	-	-	-	-	-	-	-	-		-	-		-	-	-	-	-	-	-	-	-	-	-	-	-	-	-	-	-	-	-	-	-	-	-	-	-
	Feng, C. T., et al., (2022)	Low HPI baseline (195)	93	1958 - 2009	National	2010 - 2020	-	-	-	-	-	-	-	-	-	-	-	-	-	-		-	-		-	-	-	-	-	-	-	-	-	-	-	-	-	-	-	-	-	-	-	-	-	-	-	-	-
	Feng, C. T., et al., (2022)	Low HPI baseline (195)	45	1958 - 2009	National	2010 - 2020	-	-	-	-	-	-	-	-	-	-	-	-									-			-	-	-	-			-			-			-	-	-	-			-
	Feng, C. T., et al., (2022)	Medium HPI baseline (108)	12	1958 - 2009	National	2010 - 2020	-	-	-	-	-	-	-	-	-	-	-	-	-	-		-	-		-	-	-	-	-	-	-	-	-	-	-		-	-	-	-	-	-	-	-	-	-	-	-	-
	Feng, C. T., et al., (2022)	Medium HPI baseline (108)	85	1958 - 2009	National	2010 - 2020	-	-	-	-	-	-	-	-	-	-	-	-									-			-	-	-	-			-			-			-			-			-
	Feng, C. T., et al., (2022)	Medium HPI baseline (108)	11	1958 - 2009	National	2010 - 2020	-	-	-	-	-	-	-	-	-	-	-	-	-	-		-	-		-	-	-	-	-	-	-	-	-	-	-	-	-	-	-	-	-	-	-	-	-	-	-	-	-
	Feng, C. T., et al., (2022)	High HPI baseline (35)	8	1958 - 2009	National	2010 - 2020	-	-	-	-	-	-	-	-	-	-	-	-	-	-		-	-		-	-	-	-	-	-	-	-	-	-	-	-	-	-	-	-	-	-	-	-	-	-	-	-	-
	Feng, C. T., et al., (2022)	High HPI baseline (35)	21	1958 - 2009	National	2010 - 2020	-	-	-	-	-	-	-	-	-	-	-	-									-			-	-	-	-			-			-			-			-			-
	Feng, C. T., et al., (2022)	High HPI baseline (35)	6	1958 - 2009	National	2010 - 2020	-	-	-	-	-	-	-	-	-	-	-	-	-	-		-	-		-	-	-	-	-	-	-	-	-	-	-	-	-	-	-	-	-	-	-	-	-	-	-	-	-
3	Matar, D. A. et al., (2010)	Horsh Ehden	-	1992	National	1997 - 2002	-	-	-	-0.3	Negative	-	0.9	Positive	-	-	-	-	-	-		0.43	Positive		0.97	Positive	-	-	-	-	-0.83	Negative	-	-	-	-	-	-	-	-1	Negative	-	-	-	-	0.98	Positive	-	-0.75
	Matar, D. A. et al., (2010)	Horsh Ehden	-			2002 - 2009	-0.3	Negative	-	-3	Negative	-	0.98	Positive	-	-	-	-	-	-		0	Neutral		-	-	-	-	-	-	-1	Negative	-	-1	Negative	-	-	-	-	-1	Negative	-	-	-	-	-	-	-	-1
	Matar, D. A. et al., (2010)	Al-Shouf Cedar	-	1996	National	2006 - 2009	-	-	-	-0.1	Negative	-	0.7	Positive	-	-	-	-	0.2	Positive		0.6	Positive		0.8	Positive	-	0.6	Positive	-	-	-	-	0.5	Positive	-	-	-	-	-	-	-	-	-	-	-	-	-	-
4	Milatović, L., et al., (2019)	Kruger national Park	Letaba Ranch -ture Reserve (Buffer)	-	National	2013 - 2017	-	-	-	-	-	-	-	-	-	-1	Negative	-	-	-		0.05	Positive		0.5	Positive	-	0	Neutral	-	-	-	-	0	Neutral	-	0.5	Positive	-	-2	Negative	-	-	-	-	-	-	-	-
	Milatović, L., et al., (2019)		Mahlangeni	-	National	2013 -2017	-	-	-	-	-	-	-	-	-	-0.5	Negative	-	0	Neutral		0.49	Positive		-	-	-	-0.5	Negative	-	0.3	Positive	-	-	-	-	0.7	Positive	-	-	-	-	-	-	-	-	-	-	-
	Milatović, L., et al., (2019)		Phalaborwa	-	National	2013 - 2017	-	-	-	-	-	-	-	-	-	-	-	-	0	Neutral		0.6	Positive		-	-	-	-	-	-	0.8	Positive		-	-	-	-2	Negative	-	-	-	-	-	-	-	-	-	-	-
5	Mugisha, A. & Jacobson, S. (2004)	Bokora	-	-	National	-	-	-	-	-	-	-	-	-	-	-	-	-	-	-	-	-	-	-	-	-	-	-	-	-	-	-	-	-	-	-	-	-	-	-	-	-	-	-	-	-	-	-	-
	Mugisha, A. & Jacobson, S. (2004)	Bugungu	-	-	National	-	-	-	-	-	-	-	-	-	-	-	-	-	-	-	-	-	-	-	-	-	-	-	-	-	-	-	-	-	-	-	-	-	-	-	-	-	-	-	-	-	-	-	-
	Mugisha, A. & Jacobson, S. (2004)	Karuma	-	-	National	-	-	-	-	-	-	-	-	-	-	-	-	-	-	-	-	-	-	-	-	-	-	-	-	-	-	-	-	-	-	-	-	-	-	-	-	-	-	-	-	-	-	-	-
	Mugisha, A. & Jacobson, S. (2004)	Kidepo	-	-	National	-	-	-	-	-	-	-	-	-	-	-	-	-	-	-	-	-	-	-	-	-	-	-	-	-	-	-	-	-	-	-	-	-	-	-	-	-	-	-	-	-	-	-	-
	Mugisha, A. & Jacobson, S. (2004)	Katonga	-	-	National	-	-	-	-	-	-	-	-	-	-	-	-	-	-	-	-	-	-	-	-	-	-	-	-	-	-	-	-	-	-	-	-	-	-	-	-	-	-	-	-	-	-	-	-
	Mugisha, A. & Jacobson, S. (2004)	Matheniko	-	-	National	-	-	-	-	-	-	-	-	-	-	-	-	-	-	-	-	-	-	-	-	-	-	-	-	-	-	-	-	-	-	-	-	-	-	-	-	-	-	-	-	-	-	-	-
	Mugisha, A. & Jacobson, S. (2004)	Pian-Upe	-	-	National	-	-	-	-	-	-	-	-	-	-	-	-	-	-	-	-	-	-	-	-	-	-	-	-	-	-	-	-	-	-	-	-	-	-	-	-	-	-	-	-	-	-	-	-
	Mugisha, A. & Jacobson, S. (2004)	Kigezi	-	-	National	-	-	-	-	-	-	-	-	-	-	-	-	-	-	-	-	-	-	-	-	-	-	-	-	-	-	-	-	-	-	-	-	-	-	-	-	-	-	-	-	-	-	-	-
	Mugisha, A. & Jacobson, S. (2004)	Semuliki	-	-	National	-	-	-	-	-	-	-	-	-	-	-	-	-	-	-	-	-	-	-	-	-	-	-	-	-	-	-	-	-	-	-	-	-	-	-	-	-	-	-	-	-	-	-	-
	Mugisha, A. & Jacobson, S. (2004)	Queen Elizabeth	-	1988	CBC	-	-	-	-	-	-	-	-	-	-	-	-	-	-	-	-	-	-	-	-	-	-	-	-	-	-	-	-	-	-	-	-	-	-	-	-	-	-	-	-	-	-	-	-
	Mugisha, A. & Jacobson, S. (2004)	Mgahinga	-	1988	CBC	-	-	-	-	-	-	-	-	-	-	-	-	-	-	-	-	-	-	-	-	-	-	-	-	-	-	-	-	-	-	-	-	-	-	-	-	-	-	-	-	-	-	-	-
	Mugisha, A. & Jacobson, S. (2004)	Mount Elgon	-	1988	CBC	-	-	-	-	-	-	-	-	-	-	-	-	-	-	-	-	-	-	-	-	-	-	-	-	-	-	-	-	-	-	-	-	-	-	-	-	-	-	-	-	-	-	-	-
	Mugisha, A. & Jacobson, S. (2004)	Murchison Falls	-	1988	CBC	-	-	-	-	-	-	-	-	-	-	-	-	-	-	-	-	-	-	-	-	-	-	-	-	-	-	-	-	-	-	-	-	-	-	-	-	-	-	-	-	-	-	-	-
	Mugisha, A. & Jacobson, S. (2004)	Bwindi	-	1988	CBC	-	-	-	-	-	-	-	-	-	-	-	-	-	-	-	-	-	-	-	-	-	-	-	-	-	-	-	-	-	-	-	-	-	-	-	-	-	-	-	-	-	-	-	-
	Mugisha, A. & Jacobson, S. (2004)	Lake Mburo	-	1988	CBC	-	-	-	-	-	-	-	-	-	-	-	-	-	-	-	-	-	-	-	-	-	-	-	-	-	-	-	-	-	-	-	-	-	-	-	-	-	-	-	-	-	-	-	-
	Mugisha, A. & Jacobson, S. (2004)	Kibale	-	1988	CBC	-	-	-	-	-	-	-	-	-	-	-	-	-	-	-	-	-	-	-	-	-	-	-	-	-	-	-	-	-	-	-	-	-	-	-	-	-	-	-	-	-	-	-	-
6	Tan, L., Guo, G., & Li, S. (2022)	Sanjiangyuan nature reserve	-	2003	National	1995–2000	-	Neutral	Neutral	-	-	-	-	-	-	-	-	-	-	-	-	-	-	-	-	-	-	-	-	-	-	-	-	-	-	-	-	-	-	-	-	-	-	-	-	-	-	-	-
	Tan, L., Guo, G., & Li, S. (2022)	Sanjiangyuan nature reserve	-			2000 - 2005	-	Negative	Yes	-	-	-	-	-	-	-	-	-	-	-	-	-	-	-	-	-	-	-	-	-	-	-	-	-	-	-	-	-	-	-	-	-	-	-	-	-	-	-	-
	Tan, L., Guo, G., & Li, S. (2022)	Sanjiangyuan nature reserve	-			2005- 2010	-	Negative	No	-	-	-	-	-	-	-	-	-	-	-	-	-	-	-	-	-	-	-	-	-	-	-	-	-	-	-	-	-	-	-	-	-	-	-	-	-	-	-	-
	Tan, L., Guo, G., & Li, S. (2022)	Sanjiangyuan nature reserve	-			2010 - 2015	-	Negative	Yes	-	-	-	-	-	-	-	-	-	-	-	-	-	-	-	-	-	-	-	-	-	-	-	-	-	-	-	-	-	-	-	-	-	-	-	-	-	-	-	-
	Tan, L., Guo, G., & Li, S. (2022)	Sanjiangyuan nature reserve	-			1995 - 2015	-	Negative	Yes	-	-	-	-	-	-	-	-	-	-	-	-	-	-	-	-	-	-	-	-	-	-	-	-	-	-	-	-	-	-	-	-	-	-	-	-	-	-	-	-
7	Mucova, S. A. R., et al. (2018)	Quirimbas national park		1975	IUCN II	1979 - 1989	-	Negative	-	-	-	-	-	-	-	-	-	-	-	-	-	-	-	-		Negative	-	-	-	-	-	-	-	-	-	-	-	-	-	-	-	-	-	-	-	-	-	-	-
	Mucova, S. A. R., et al. (2018)					1989 - 1999	-	Negative	-	-	-	-	-	-	-	-	-	-	-	-	-	-	-	-		Negative	-	-	-	-	-	-	-	-	-	-	-	-	-	-	-	-	-	-	-	-	-	-	-
	Mucova, S. A. R., et al. (2018)					1999 - 2009	-	Negative	-	-	-	-	-	-	-	-	-	-	-	-	-	-	-	-		Negative	-	-	-	-	-	-	-	-	-	-	-	-	-	-	-	-	-	-	-	-	-	-	-
	Mucova, S. A. R., et al. (2018)					2009 - 2017	-	Negative	-	-	-	-	-	-	-	-	-	-	-	-	-	-	-	-		Negative	-	-	-	-	-	-	-	-	-	-	-	-	-	-	-	-	-	-	-	-	-	-	-
8	Andam, K. S., et al. (2008)	42 PAs before 1979	Control: never protected and forested in 1960	-	Biological reserves, -tio-l monuments, -tio-l parks, protected zones and wildlife refuges	1960 - 1997	-	-	-	-	-	-	-	-	-	-	-	-	-	-	-	-	-	-	0.11	Positive	-	-	-	-	-	-	-	-	-	-	-	-	-	-	-	-	-	-	-	-	-	-	-
		Protected after 1981	Control: never protected and forested in 1986	-	Biological reserves, -tio-l monuments, -tio-l parks, protected zones and wildlife refuges	1986 - 1997	-	-	-	-	-	-	-	-	-	-	-	-	-	-	-	-	-	-	0.27	Positive	-	-	-	-	-	-	-	-	-	-	-	-	-	-	-	-	-	-	-	-	-	-	-
9	Shah, P. et al. (2021)	South America	-	-	-	2000 - 2012	-	-	-	-	-	-	-	-	-	-	-	-	-	-	-	-	-	-		Negative	Yes	-	-	-	-	-	-	-	-	-	-	-	-	-	-	-	-	-	-	-	-	-	-
		Africa	-		-		-	-	-	-	-	-	-	-	-	-	-	-	-	-	-	-	-	-		Negative	Yes	-	-	-	-	-	-	-	-	-	-	-	-	-	-	-	-	-	-	-	-	-	-
		Oceania	-		-		-	-	-	-	-	-	-	-	-	-	-	-	-	-	-	-	-	-		Neutral	Yes	-	-	-	-	-	-	-	-	-	-	-	-	-	-	-	-	-	-	-	-	-	-
		Europe	-		-		-	-	-	-	-	-	-	-	-	-	-	-	-	-	-	-	-	-		Negative	Yes	-	-	-	-	-	-	-	-	-	-	-	-	-	-	-	-	-	-	-	-	-	-
		North America	-		-		-	-	-	-	-	-	-	-	-	-	-	-	-	-	-	-	-	-		Negative	Yes	-	-	-	-	-	-	-	-	-	-	-	-	-	-	-	-	-	-	-	-	-	-
		Asia	-		-		-	-	-	-	-	-	-	-	-	-	-		-	-	-	-	-	-		Neutral	Yes	-	-	-	-	-	-	-	-	-	-	-	-	-	-	-	-	-	-	-	-	-	-
10	Geldmman, J. et al., (2019)	Indomalaya	-	>= 1995	-	1995 - 2010	-	Negative	Yes	-	-	-	-	Negative	No	-	-	-	-	-	-	-	-	-	-	-	-	-	-	-	-	-	-	-	-	-	-	-	-	-	-	-	-	-	-	-	-	-
		Afrotropic	-		-		-	Negative	Yes	-	-	-	-	Negative	No	-	-	-	-	-	-	-	-	-	-	-	-	-	-	-	-	-	-	-	-	-	-	-	-	-	-	-	-	-	-	-	-	-
		Australasia	-		-		-	Negative	Yes	-	-	-	-	Negative	Neutral	-	-	-	-	-	-	-	-	-	-	-	-	-	-	-	-	-	-	-	-	-	-	-	-	-	-	-	-	-	-	-	-	-
		Neartic	-		-		-	Negative	Yes	-	-	-	-	Positive	Yes	-	-	-	-	-	-	-	-	-	-	-	-	-	-	-	-	-	-	-	-	-	-	-	-	-	-	-	-	-	-	-	-	-
		Paleartic	-		-		-	Negative	Yes	-	-	-	-	Negative	No	-	-	-	-	-	-	-	-	-	-	-	-	-	-	-	-	-	-	-	-	-	-	-	-	-	-	-	-	-	-	-	-	-
		Neotropic	-		-		-	Negative	No	-	-	-	-	Negative	Neutral	-	-	-	-	-	-	-	-	-	-	-	-	-	-	-	-	-	-	-	-	-	-	-	-	-	-	-	-	-	-	-	-	-
		Global	-		-		-	Negative	Yes	-	-	-	-	Negative	No	-	-	-	-	-	-	-	-	-	-	-	-	-	-	-	-	-	-	-	-	-	-	-	-	-	-	-	-	-	-	-	-	-
[truncated: 22 more columns]
